# Supplementary material for: Transcriptomic analysis reveals dynamic molecular changes in skin induced by mechanical forces secondary to tissue expansion
Source: Sci Rep. 2020 Sep 29;10:15991. doi: 10.1038/s41598-020-71823-z (PMC7524724; doi:10.1038/s41598-020-71823-z)
Supplement: Supplementary file 2 — Supplementary Tables [file 41598_2020_71823_MOESM2_ESM.xlsx]

## Sheet: Legends
Transcriptomic analysis reveals dynamic molecular changes in skin induced by mechanical forces secondary to tissue expansion
Joanna K. Ledwon*1,2, Lauren J. Kelsey1, Elbert E. Vaca1,2, Arun K. Gosain*1,2
1Northwestern University Feinberg School of Medicine, Division of Plastic Surgery, 2Stanley Manne Children’s Research Institute, Ann and Robert H. Lurie Children's Hospital of Chicago, Department of Plastic and Reconstructive Surgery
2Stanley Manne Children’s Research Institute, Ann and Robert H. Lurie Children's Hospital of Chicago, Department of Plastic and Reconstructive Surgery
Supplementary Information Tables S1-S8
Table S1. List of GO terms significantly enriched at 1 hour of expansion
Table S2. List of DEGs involved in immune response at 1 hour of expansion
Table S3. List of GO terms significantly enriched at 24 hours of expansion
Table S4. List of DEGs involved in response to stimulus at 24 hours, 3 days and 7 days of expansion
Table S5. List of DEGs involved in metabolic processes at 24 hours, 3 days and 7 days of expansion
Table S6. List of GO terms significantly enriched at 3 days of expansion.
Table S7. List of DEGs involved in processes related to muscle and circulatory system at 3 days and 7 days of expansion.
Table S8. List of GO terms significantly enriched at 7 days of expansion.

## Sheet: Table S1
Source	Term name	Term ID	Adjusted p-value	Negative log10 of adjusted p-value	Term size	Query size	Intersection size	Intersections - Gene names
GO:BP	immune system process	GO:0002376	9.44733e-07	6.02469	613	76	22	CLU,CXCL2,CXCL8,VSIG4,C3,CCR1,RUNX1,MASP1,CXCR4,CD180,CD14,C5AR1,TLR2,BST2,IRF8,C4A,IL10RB,ANGPT1,IFI30,TFRC,PTN,PLA2G2F
GO:BP	immune response	GO:0006955	3.51806e-05	4.4537	381	76	16	CXCL2,CXCL8,VSIG4,C3,CCR1,MASP1,CXCR4,CD180,CD14,C5AR1,TLR2,BST2,C4A,IL10RB,ANGPT1,TFRC
GO:BP	defense response	GO:0006952	0.0013669	2.86426	323	76	13	CXCL2,GP91-PHOX,CXCL8,VSIG4,C3,CCR1,MASP1,CD14,C5AR1,TLR2,BST2,IL10RB,PTN
GO:BP	immune effector process	GO:0002252	0.00382999	2.4168	155	76	9	CLU,VSIG4,C3,MASP1,CD180,BST2,C4A,ANGPT1,TFRC
GO:BP	response to external stimulus	GO:0009605	0.00460345	2.33692	614	76	17	SAA3,CXCL2,CXCL8,SLC11A1,VSIG4,C3,CCR1,MASP1,CXCR4,CD180,CD14,TLR2,ID2,BST2,IL10RB,ANGPT1,PTN
GO:BP	response to other organism	GO:0051707	0.00780853	2.10743	266	76	11	CXCL2,CXCL8,SLC11A1,VSIG4,C3,MASP1,CD180,CD14,TLR2,BST2,IL10RB
GO:BP	response to external biotic stimulus	GO:0043207	0.00809372	2.09185	267	76	11	CXCL2,CXCL8,SLC11A1,VSIG4,C3,MASP1,CD180,CD14,TLR2,BST2,IL10RB
GO:BP	regulation of immune response	GO:0050776	0.00818346	2.08706	170	76	9	VSIG4,C3,MASP1,CD14,C5AR1,TLR2,C4A,ANGPT1,TFRC
GO:BP	response to biotic stimulus	GO:0009607	0.0100041	1.99982	273	76	11	CXCL2,CXCL8,SLC11A1,VSIG4,C3,MASP1,CD180,CD14,TLR2,BST2,IL10RB
GO:BP	response to molecule of bacterial origin	GO:0002237	0.0137214	1.8626	65	76	6	CXCL2,CXCL8,SLC11A1,CD180,CD14,TLR2
GO:BP	complement activation	GO:0006956	0.0196255	1.70718	20	76	4	VSIG4,C3,MASP1,C4A
GO:BP	humoral immune response	GO:0006959	0.0229298	1.6396	71	76	6	CXCL2,CXCL8,VSIG4,C3,MASP1,C4A
GO:BP	regulation of immune system process	GO:0002682	0.0250912	1.60048	301	76	11	VSIG4,C3,MASP1,CD14,C5AR1,TLR2,C4A,ANGPT1,TFRC,PTN,PLA2G2F
GO:BP	positive regulation of immune response	GO:0050778	0.0250957	1.6004	149	76	8	VSIG4,C3,MASP1,CD14,C5AR1,TLR2,C4A,TFRC
GO:BP	multi-organism process	GO:0051704	0.0288493	1.53987	427	76	13	CXCL2,CXCL8,SLC11A1,VSIG4,C3,MASP1,CD180,CD14,TLR2,THBD,BST2,IL10RB,PTN
GO:BP	positive regulation of response to stimulus	GO:0048584	0.0302138	1.51979	563	76	15	SAA3,CLU,VSIG4,C3,MASP1,CD180,CD14,C5AR1,TLR2,C4A,IL27RA,ANGPT1,TFRC,PTN,BMP4
GO:BP	activation of immune response	GO:0002253	0.0406433	1.39101	116	76	7	VSIG4,C3,MASP1,CD14,C5AR1,TLR2,C4A
GO:CC	extracellular space	GO:0005615	7.13314e-05	4.14672	743	69	19	SAA3,SFRP2,SPP1,CLU,CXCL2,CXCL8,PLTP,MMP9,C3,MASP1,CTSZ,CD180,C4A,TIMP1,ANGPT1,PLAT,CTSB,PTN,BMP4
GO:CC	cell surface	GO:0009986	0.000132926	3.87639	300	69	12	CD163,CCR1,CXCR4,CD14,TLR2,FOLR1,THBD,BST2,TYROBP,IL27RA,SDC2,TFRC
GO:CC	extracellular region	GO:0005576	0.000248196	3.60521	888	69	20	SAA3,SFRP2,SPP1,CLU,CXCL2,CXCL8,PLTP,MMP9,C3,MASP1,CTSZ,THBS1,CD180,C4A,TIMP1,ANGPT1,PLAT,CTSB,PTN,BMP4
GO:CC	external side of plasma membrane	GO:0009897	0.0230107	1.63807	170	69	7	CD163,CCR1,CXCR4,CD14,FOLR1,IL27RA,TFRC

## Sheet: Table S2
Gene Name	log2 Fold Change
	1 hour
	Upregulated
ANGPT1	1.32
BST2	1.62
C3	3.1
C4A	1.18
C5AR1	2.2
CCR1	3.31
CD14	2.1
CD180	2.85
CLU	4.29
CXCL2	2.64
CXCL8	4.91
CXCR4	2.81
GP91-PHOX	3.66
ID2	2
IFI30	1.31
IL10RB	1.51
IL27RA	1.46
IRF8	1.76
MASP1	3.06
PTN	1.12
RUNX1	2.49
SAA3	9.21
SLC11A1	4.52
TFRC	1.24
THBD	1.13
TLR2	2.1
VSIG4	3.08
	Downregulated
PLA2G2F	-1.59

## Sheet: Table S3
Source	Term name	Term ID	Adjusted p-value	Negative log10 of adjusted p-value	Term size	Query size	Intersection size	Intersections - Gene names
GO:MF	oxidoreductase activity	GO:0016491	2.4e-09	8.61994	440	183	34	CYP2A19,DDO,ALDH1L1,AKR1C1,AOX2,SDR16C5,SCD,CYP7A1,HBB,GPX3,CAT,CDO1,BCO1,NOS2,DHRS4,MGST3,BCKDHA,GPX4,MSRB1,PDHB,TET1,SOD1,FMO1,MDH1,IVD,AASS,DLAT,POR,BCKDHB,ACOX1,SOD2,GP91-PHOX,IDH2,CYP3A29
GO:MF	ion binding	GO:0043167	0.000631692	3.19949	749	183	35	FABP4,AKR1C1,AOX2,PCK1,SCD,PPARG,CDO1,PSPH,FBP1,NOS2,ENPEP,PDE6C,GBP2,PLA2G2F,LAYN,GBP1,TET1,SPARC,SOD1,APOA1,POR,ACOX1,HACL1,EPHX2,ARL4A,CALM1,CALR,ARL4C,SOD2,HSPA8,TUBB1,BVES,POPDC2,SELL,ARG1
GO:MF	small molecule binding	GO:0036094	0.000695751	3.15755	376	183	23	STAR,FABP4,AKR1C1,AOX2,PPARG,HBB,FBP1,NOS2,PDE6C,GBP2,LAYN,GBP1,APOA1,MDH1,POR,ACOX1,HACL1,ARL4A,ARL4C,HSPA8,TUBB1,BVES,POPDC2
GO:MF	peptide binding	GO:0042277	0.00104324	2.98162	132	183	13	SSTR3,OPRL1,APOE,VIPR1,GHR,ENPEP,PDE6C,LEPR,ITM2A,PTH1R,IPO5,ITGB2,MSR1
GO:MF	carboxylic ester hydrolase activity	GO:0052689	0.00294055	2.53157	66	183	9	PON1,PON3,LOC100736962,PNPLA3,PON2,PLA2G2F,MGLL,PNPLA2,NCEH1
GO:MF	amide binding	GO:0033218	0.00404411	2.39318	149	183	13	SSTR3,OPRL1,APOE,VIPR1,GHR,ENPEP,PDE6C,LEPR,ITM2A,PTH1R,IPO5,ITGB2,MSR1
GO:MF	arylesterase activity	GO:0004064	0.00428101	2.36845	3	183	3	PON1,PON3,PON2
GO:MF	monocarboxylic acid binding	GO:0033293	0.0148553	1.82812	19	183	5	FABP4,AKR1C1,PPARG,PDE6C,ACOX1
GO:MF	antioxidant activity	GO:0016209	0.0188815	1.72396	47	183	7	HBB,GPX3,CAT,MGST3,GPX4,SOD1,SOD2
GO:MF	oxidoreductase activity, acting on paired donors, with incorporation or reduction of molecular oxygen, NAD(P)H as one donor, and incorporation of one atom of oxygen	GO:0016709	0.0251772	1.59899	21	183	5	AKR1C1,CYP7A1,NOS2,FMO1,POR
GO:BP	lipid metabolic process	GO:0006629	2.59e-10	9.5863	456	193	37	CYP2A19,STAR,ADIPOQ,LEP,PLIN1,AKR1C1,APOE,LPL,THRSP,SDR16C5,PCK1,SCD,CYP7A1,LOC100736962,AGPAT1,PPARG,PNPLA3,ACAA2,BCO1,PM20D1,DGAT1,PLA2G2F,LPIN1,PNPLA2,ECHS1,RBP1,APOA1,IVD,PMVK,PCCB,ACOX1,HACL1,EPHX2,CPT1B,LIPG,CYP3A29,SAA3
GO:BP	lipid catabolic process	GO:0016042	9.53e-10	9.02079	111	193	19	ADIPOQ,PLIN1,APOE,LPL,PCK1,LOC100736962,PNPLA3,ACAA2,BCO1,LPIN1,PNPLA2,ECHS1,APOA1,IVD,PCCB,ACOX1,HACL1,LIPG,SAA3
GO:BP	organic acid metabolic process	GO:0006082	1.26e-09	8.89844	383	193	33	CYP2A19,DDO,ADIPOQ,AKR1C1,PC,ALDOC,PCK1,SCD,CYP7A1,PPARG,ACAA2,CDO1,PSPH,FBP1,NOS2,PM20D1,BCKDHA,LPIN1,ECHS1,PDHB,FMO1,RBP1,APOA1,MDH1,IVD,AASS,PCCB,BCKDHB,ACOX1,HACL1,CPT1B,IDH2,ARG1
GO:BP	carboxylic acid metabolic process	GO:0019752	1.72e-09	8.76452	364	193	32	CYP2A19,DDO,ADIPOQ,AKR1C1,PC,ALDOC,PCK1,SCD,CYP7A1,PPARG,ACAA2,CDO1,PSPH,FBP1,NOS2,PM20D1,BCKDHA,LPIN1,ECHS1,PDHB,RBP1,APOA1,MDH1,IVD,AASS,PCCB,BCKDHB,ACOX1,HACL1,CPT1B,IDH2,ARG1
GO:BP	oxoacid metabolic process	GO:0043436	5.17e-09	8.28682	379	193	32	CYP2A19,DDO,ADIPOQ,AKR1C1,PC,ALDOC,PCK1,SCD,CYP7A1,PPARG,ACAA2,CDO1,PSPH,FBP1,NOS2,PM20D1,BCKDHA,LPIN1,ECHS1,PDHB,RBP1,APOA1,MDH1,IVD,AASS,PCCB,BCKDHB,ACOX1,HACL1,CPT1B,IDH2,ARG1
GO:BP	monocarboxylic acid metabolic process	GO:0032787	3.79e-07	6.42137	192	193	21	CYP2A19,ADIPOQ,AKR1C1,PC,ALDOC,PCK1,SCD,CYP7A1,PPARG,ACAA2,FBP1,LPIN1,ECHS1,PDHB,RBP1,APOA1,IVD,PCCB,ACOX1,HACL1,CPT1B
GO:BP	small molecule metabolic process	GO:0044281	1.02265e-06	5.99027	691	193	40	CYP2A19,DDO,ADIPOQ,AKR1C1,PC,AOX2,APOE,ALDOC,SDR16C5,PCK1,SCD,CYP7A1,CIDEA,PPARG,ACAA2,CDO1,PSPH,FBP1,NOS2,PM20D1,DGAT1,BCKDHA,LPIN1,ECHS1,PDHB,FMO1,OXCT1,RBP1,APOA1,MDH1,IVD,AASS,PMVK,PCCB,BCKDHB,ACOX1,HACL1,CPT1B,IDH2,ARG1
GO:BP	small molecule catabolic process	GO:0044282	1.45522e-06	5.83707	148	193	18	DDO,ADIPOQ,APOE,PCK1,CIDEA,ACAA2,CDO1,NOS2,BCKDHA,LPIN1,ECHS1,OXCT1,IVD,PCCB,BCKDHB,ACOX1,HACL1,ARG1
GO:BP	carboxylic acid catabolic process	GO:0046395	4.96105e-06	5.30443	106	193	15	DDO,ADIPOQ,PCK1,ACAA2,CDO1,NOS2,BCKDHA,LPIN1,ECHS1,IVD,PCCB,BCKDHB,ACOX1,HACL1,ARG1
GO:BP	organic acid catabolic process	GO:0016054	4.96105e-06	5.30443	106	193	15	DDO,ADIPOQ,PCK1,ACAA2,CDO1,NOS2,BCKDHA,LPIN1,ECHS1,IVD,PCCB,BCKDHB,ACOX1,HACL1,ARG1
GO:BP	cellular lipid catabolic process	GO:0044242	5.66752e-06	5.24661	91	193	14	ADIPOQ,PCK1,PNPLA3,ACAA2,BCO1,LPIN1,PNPLA2,ECHS1,APOA1,IVD,PCCB,ACOX1,HACL1,SAA3
GO:BP	cellular lipid metabolic process	GO:0044255	1.33118e-05	4.87576	378	193	27	CYP2A19,ADIPOQ,AKR1C1,SDR16C5,PCK1,SCD,AGPAT1,PPARG,PNPLA3,ACAA2,BCO1,PM20D1,DGAT1,PLA2G2F,LPIN1,PNPLA2,ECHS1,RBP1,APOA1,IVD,PMVK,PCCB,ACOX1,HACL1,EPHX2,CPT1B,SAA3
GO:BP	response to chemical	GO:0042221	2.89421e-05	4.53847	1112	193	50	CYP2A19,CHGA,PON1,PON3,LHCGR,ADIPOQ,LEP,PCK1,SCD,SNCG,PPARG,ADIPOR2,PHEROC,GHR,CAT,FBP1,NOS2,LEPR,PON2,IGFBP5,GBP2,ACKR4,GBP1,BMP3,LPIN1,CAV2,SPARC,SOD1,SLC2A4,RBP1,F3,POR,BCKDHB,RFC3,CALR,CCL27,IPO5,HSPA8,IL18R1,IL10RB,HP,GRB10,CCR1,CLU,CCL19,SELL,TIMP1,SLC11A1,SAA3,LBP
GO:BP	fatty acid metabolic process	GO:0006631	3.99843e-05	4.39811	123	193	15	CYP2A19,ADIPOQ,AKR1C1,PCK1,SCD,PPARG,ACAA2,LPIN1,ECHS1,APOA1,IVD,PCCB,ACOX1,HACL1,CPT1B
GO:BP	fatty acid catabolic process	GO:0009062	0.000425445	3.37116	45	193	9	ADIPOQ,PCK1,ACAA2,LPIN1,ECHS1,IVD,PCCB,ACOX1,HACL1
GO:BP	catabolic process	GO:0009056	0.000537313	3.26977	1001	193	44	CYP2A19,STAR,DDO,ADIPOQ,PLIN1,AOX2,APOE,LPL,ALDOC,PCK1,CIDEA,LOC100736962,HBB,GPX3,PNPLA3,ACAA2,CAT,CDO1,PRKN,FBP1,BCO1,NOS2,ENPEP,PM20D1,BCKDHA,LPIN1,PNPLA2,ECHS1,TET1,OXCT1,APOA1,IVD,PCCB,BCKDHB,ACOX1,HACL1,NCEH1,HSPA8,LIPG,CHI3L1,CLU,TIMP1,ARG1,SAA3
GO:BP	response to organic substance	GO:0010033	0.000655692	3.1833	735	193	36	LHCGR,ADIPOQ,LEP,PCK1,SCD,PPARG,ADIPOR2,PHEROC,GHR,NOS2,LEPR,IGFBP5,GBP2,GBP1,BMP3,LPIN1,CAV2,SPARC,SLC2A4,RBP1,F3,POR,RFC3,CALR,IPO5,HSPA8,IL18R1,IL10RB,HP,GRB10,CLU,CCL19,SELL,TIMP1,SLC11A1,LBP
GO:BP	response to hormone	GO:0009725	0.00109617	2.96012	202	193	17	LHCGR,ADIPOQ,LEP,PCK1,PPARG,ADIPOR2,PHEROC,GHR,NOS2,LEPR,IGFBP5,LPIN1,CAV2,SLC2A4,POR,GRB10,TIMP1
GO:BP	response to peptide hormone	GO:0043434	0.00187381	2.72728	85	193	11	LHCGR,ADIPOQ,LEP,PCK1,PPARG,GHR,IGFBP5,LPIN1,CAV2,SLC2A4,GRB10
GO:BP	monocarboxylic acid catabolic process	GO:0072329	0.0021898	2.65959	54	193	9	ADIPOQ,PCK1,ACAA2,LPIN1,ECHS1,IVD,PCCB,ACOX1,HACL1
GO:BP	organic substance catabolic process	GO:1901575	0.00227606	2.64282	842	193	38	STAR,DDO,ADIPOQ,PLIN1,AOX2,APOE,LPL,ALDOC,PCK1,CIDEA,LOC100736962,PNPLA3,ACAA2,CDO1,PRKN,FBP1,BCO1,NOS2,ENPEP,BCKDHA,LPIN1,PNPLA2,ECHS1,TET1,OXCT1,APOA1,IVD,PCCB,BCKDHB,ACOX1,HACL1,HSPA8,LIPG,CHI3L1,CLU,TIMP1,ARG1,SAA3
GO:BP	response to peptide	GO:1901652	0.00299417	2.52372	89	193	11	LHCGR,ADIPOQ,LEP,PCK1,PPARG,GHR,IGFBP5,LPIN1,CAV2,SLC2A4,GRB10
GO:BP	oxidation-reduction process	GO:0055114	0.00340916	2.46735	219	193	17	CYP2A19,ADIPOQ,LEP,GYS2,MGST1,ACAA2,DHRS4,ECHS1,TET1,FMO1,MDH1,IVD,TALDO1,ACOX1,HACL1,GP91-PHOX,CYP3A29
GO:BP	response to oxygen-containing compound	GO:1901700	0.00974287	2.01131	289	193	19	LHCGR,ADIPOQ,LEP,PCK1,SCD,PPARG,GHR,CAT,NOS2,IGFBP5,LPIN1,CAV2,SOD1,SLC2A4,IPO5,GRB10,SELL,SLC11A1,LBP
GO:BP	lipid homeostasis	GO:0055088	0.0105443	1.97698	49	193	8	GPIHBP1,CYP7A1,PNPLA3,DGAT1,PNPLA2,APOA1,ACOX1,EPHX2
GO:BP	cellular response to peptide hormone stimulus	GO:0071375	0.0203911	1.69056	70	193	9	LHCGR,ADIPOQ,PCK1,PPARG,GHR,LPIN1,CAV2,SLC2A4,GRB10
GO:BP	cellular response to peptide	GO:1901653	0.0257941	1.58848	72	193	9	LHCGR,ADIPOQ,PCK1,PPARG,GHR,LPIN1,CAV2,SLC2A4,GRB10
GO:BP	triglyceride metabolic process	GO:0006641	0.0268417	1.57119	27	193	6	PCK1,PNPLA3,DGAT1,LPIN1,PNPLA2,APOA1
GO:BP	response to insulin	GO:0032868	0.0384962	1.41458	58	193	8	ADIPOQ,LEP,PCK1,PPARG,LPIN1,CAV2,SLC2A4,GRB10
GO:CC	extracellular region	GO:0005576	1.79823e-06	5.74515	888	179	42	SCGB1D1,CHGA,PON1,PON3,ADIPOQ,LEP,SFRP5,APOE,LPL,LOC100736962,GPX3,PHEROC,ACE2,COL5A3,ANG,GBP2,GBP1,BMP3,SPARC,SOD1,LOC100513601,COL1A2,APOA1,POSTN,COL3A1,CCL27,MANF,C4A,MGP,SFRP4,LIPG,CHI3L1,HP,C3,CLU,CCL19,SPP1,PTX3,TIMP1,SAA3,SFRP2,LBP
GO:CC	extracellular space	GO:0005615	1.48114e-05	4.8294	743	179	36	SCGB1D1,CHGA,PON1,PON3,ADIPOQ,LEP,SFRP5,APOE,LPL,LOC100736962,GPX3,PHEROC,ACE2,COL5A3,BMP3,SPARC,SOD1,LOC100513601,COL1A2,APOA1,POSTN,COL3A1,MANF,C4A,SFRP4,LIPG,HP,C3,CLU,CCL19,SPP1,PTX3,TIMP1,SAA3,SFRP2,LBP
GO:CC	lipid droplet	GO:0005811	0.0156447	1.80563	24	179	5	PLIN1,SDR16C5,PNPLA3,PNPLA2,RBP1
GO:CC	microbody	GO:0042579	0.0295355	1.52966	61	179	7	CAT,PEX3,SOD1,PMVK,ACOX1,HACL1,EPHX2
GO:CC	peroxisome	GO:0005777	0.0295355	1.52966	61	179	7	CAT,PEX3,SOD1,PMVK,ACOX1,HACL1,EPHX2

## Sheet: Table S4
Gene Name	log2 Fold Change
	24 hours	3 days	7 days		*in light orange are marked genes which were differentially expressed in all three tested time points
	Upregulated
CALR	1.02	NA	NA
CASP1	NA	NA	1.8
CCL14	NA	NA	1.28
CCL19	2.7	NA	NA
CCL2	NA	NA	2.19
CCL24	NA	NA	1
CCL27	1.03	NA	NA
CCR1	1.92	NA	1.88
CD14	NA	NA	1.09
CD180	NA	1.71	1.65
CLU	2.21	NA	NA
CPT1B	1.5	NA	NA
CXCL2	NA	NA	2.67
CXCL8	NA	4	NA
CYP3A29	4.14	NA	NA
DUOX2	NA	NA	1.43
FOS	NA	NA	2.18
GAP43	NA	NA	3.59
GP91-PHOX	NA	NA	1.31
GRB10	1.86	NA	NA
HAS1	NA	NA	2.62
HBB	NA	NA	1.65
HMOX1	NA	NA	1.09
HP	1.62	NA	NA
HSPA1L	NA	NA	1.05
HSPA8	1.42	NA	NA
ID2	NA	NA	1.28
IL10RB	1.6	NA	NA
IL18R1	1.49	NA	NA
IL1A	NA	1.59	1.99
IL23R	NA	2.73	2.61
INPP1	NA	NA	1.04
IPO5	1.13	NA	NA
LBP	6.31	3.44	NA
LIPG	1.56	NA	NA
LPIN3	NA	1.4	NA
MX1	NA	NA	1.7
NCF2	NA	NA	1.39
PLAU	NA	NA	2.08
PTGES	NA	NA	1.17
RFC3	1	NA	NA
SAA3	5.41	NA	NA
SELL	2.79	NA	1.8
SHAS2	NA	NA	1.26
SLC11A1	3.47	3.2	NA
SOCS3	NA	NA	1.92
TGFB3	NA	NA	1.05
TIMP1	3.39	NA	NA
TLR4	NA	1.01	NA
VSIG4	NA	NA	2.13
XDH	NA	NA	1.7
	Downregulated
ACAA2	-1.95	NA	-1.23
ACKR4	-1.35	NA	NA
ACLY	NA	NA	-3
ACO2	NA	NA	-1.41
ACOX1	-1.03	NA	-1.08
ACTN2	NA	NA	-9.76
ADIPOQ	-3.09	-1.19	-1.97
ADIPOR2	-2.12	NA	-1.78
ADSL	NA	NA	-1.01
AGPAT1	-2.15	NA	-2.62
AGXT2	NA	NA	-4.25
AKR1C1	-2.75	NA	NA
ALDOC	NA	NA	-2.18
AMPD1	NA	NA	-7.28
AOX1	NA	NA	-1.67
APOA1	-1.17	NA	NA
APOE	-2.67	NA	-1.52
BCKDHB	-1.03	NA	-1.18
BCO1	-1.73	NA	NA
BMP3	-1.32	NA	NA
CAPN3	NA	NA	-3.31
CAT	-1.91	NA	NA
CAV2	-1.24	NA	-1.1
CCR7	NA	NA	-3.31
CDO1	NA	NA	-1.52
CHGA	-3.86	NA	-2.81
CIDEA	NA	NA	-1.97
CKB	NA	NA	-1.63
CKM	NA	NA	-9.36
CKMT2	NA	NA	-10.54
COX10	NA	NA	-1
COX7A1	NA	NA	-2.24
CS	NA	NA	-1.12
CYCS	NA	NA	-1.22
CYP2A19	-4.79	NA	NA
CYP2B22	NA	NA	-1.95
CYP7A1	-2.36	NA	NA
DGAT1	-1.4	NA	-1.76
DHRS4	NA	NA	-1.28
DMD	NA	NA	-2.59
EBP	NA	NA	-1.45
ECHS1	-1.24	NA	-1.19
EPHX2	-1.01	NA	NA
ETFB	NA	NA	-1.07
F3	-1.14	NA	NA
FAAH	NA	NA	-1.88
FBP2	NA	NA	-4.36
FITM1	NA	NA	-7.56
FITM2	NA	NA	-1.5
FOXO1	NA	-1.06	NA
FST	NA	NA	-1.34
GAPDH	NA	NA	-2.47
GBP1	-1.33	NA	NA
GBP2	-1.37	NA	NA
GHR	-1.93	NA	-1.6
GOT1	NA	NA	-1.38
GPD1	NA	NA	-3.16
GPI	NA	NA	-1.1
GPX3	NA	NA	-1.71
GYS1	NA	NA	-1.57
HACL1	-1.03	NA	NA
HK2	NA	NA	-1.25
IDH3B	NA	NA	-1.02
IFN-ALPHA-9	NA	NA	-4.54
IGFBP5	-1.39	NA	NA
IVD	-1.16	NA	-1.36
LEP	-3.09	-1.82	-3.75
LEPR	-1.52	NA	NA
LHCGR	-3.12	-2.78	-2.54
LOC100736962	-2.21	NA	NA
LPIN1	-1.32	-1.38	-2.65
LPL	-2.66	NA	-2.28
MDH1	NA	NA	-1.37
MGST1	NA	NA	-1.88
MSRB1	NA	NA	-1.92
MYOT	NA	NA	-9.55
NOS2	-1.61	NA	-1.3
OXCT1	NA	NA	-1.56
PC	NA	NA	-2.23
PCCB	-1.04	NA	NA
PCK1	-2.45	NA	NA
PDHB	NA	NA	-1.63
PFKFB1	NA	NA	-2.65
PFKM	NA	NA	-2.84
PGK1	NA	NA	-1.11
PGLYRP2	NA	NA	-2.52
PGM1	NA	NA	-2.89
PHEROC	-2.06	NA	NA
PLCD4	NA	NA	-3.91
PLIN1	-2.99	NA	-2.18
PM20D1	-1.45	NA	-1.33
PMVK	-1.05	NA	NA
PNPLA2	-1.27	NA	-1.51
PNPLA3	-2.01	NA	-4.29
PON1	-3.47	NA	-1.84
PON2	-1.44	NA	NA
PON3	-3.16	NA	-1.89
POR	-1.1	NA	-1.15
PPARG	-2.13	-1.06	-1.95
PRDX3	NA	NA	-1.81
PRKAA2	NA	NA	-3.13
RAMP1	NA	NA	-2.36
RBP1	-1.18	NA	NA
RXRG	NA	-2.54	-2.56
SCD	-2.43	-2.12	-2.03
SDR16C5	-2.51	NA	NA
SLC2A4	-1.18	-2.52	-2.58
SNCG	-2.22	NA	NA
SOD1	-1.22	-1.4	-1.6
SOD3	NA	NA	-1.95
SPARC	-1.22	NA	NA
SREBF1	NA	NA	-1.24
STAR	-4.23	NA	-2.09
SYK	NA	NA	-1.24
TALDO1	NA	NA	-1.32
TCAP	NA	NA	-7.56
THRSP	-2.63	NA	-2.46
TPM1	NA	-3.54	-4.67
TSHR	NA	NA	-2.26
	Upregulated/Downregulated
FBP1	-1.76	NA	1.24
PLA2G2F	-1.36	NA	1.35

## Sheet: Table S5
Gene Name	log2 Fold Change
	24 hours	3 days	7 days		*in light orange are marked genes which were differentially expressed in all three tested time points
	Upregulated
ARG1	4.98	4.04	NA
CDA	NA	3.97	NA
CHI3L1	1.56	NA	NA
CLU	2.21	NA	NA
CPT1B	1.5	NA	NA
CYP3A29	4.14	NA	NA
DUOX2	NA	NA	1.43
GP91-PHOX	1.64	NA	1.31
GRB10	1.86	NA	NA
HAS1	NA	NA	2.62
HMOX1	NA	NA	1.09
HSPA8	1.42	NA	NA
ID2	NA	1.22	1.28
IDH2	1.73	NA	NA
INPP1	NA	NA	1.04
LIPG	1.56	NA	NA
LPIN3	NA	1.4	NA
NCEH1	1.05	NA	NA
NCF2	NA	NA	1.39
PLA2G4B	NA	1.14	NA
PLBD1	NA	1.13	NA
PTGES	NA	NA	1.17
SAA3	5.41	2.97	NA
SHAS2	NA	NA	1.26
SOCS3	NA	NA	1.92
TIMP1	3.39	NA	NA
XDH	NA	3.18	1.7
	Downregulated
AASS	-1.16	NA	NA
ACAA2	-1.95	NA	-1.23
ACLY	NA	-3.24	-3
ACO2	NA	NA	-1.41
ACOX1	-1.03	NA	-1.08
ADIPOQ	-3.09	-1.19	-1.97
ADSL	NA	-1.02	-1.01
AGPAT1	-2.15	-1.86	-2.62
AGXT2	NA	NA	-4.25
AKR1C1	-2.75	NA	NA
ALDOC	-2.53	-1.84	-2.18
AMPD1	NA	-4.53	-7.28
AOX1	NA	NA	-1.67
AOX2	-2.68	-2.23	NA
APOA1	-1.17	NA	NA
APOE	-2.67	-1.23	-1.52
BCKDHA	-1.39	NA	NA
BCKDHB	-1.03	NA	-1.18
BCO1	-1.73	NA	NA
CAT	-1.91	NA	NA
CAV2	-1.24	NA	NA
CBR2	NA	-1.88	NA
CDO1	-1.84	-1.13	-1.52
CIDEA	-2.34	-1.29	-1.97
CKB	NA	NA	-1.63
CKM	NA	NA	-9.36
CKMT2	NA	NA	-10.54
COX10	NA	NA	-1
COX7A1	NA	NA	-2.24
CS	NA	NA	-1.12
CYCS	NA	NA	-1.22
CYP2A19	-4.79	NA	NA
CYP2B22	NA	NA	-1.95
CYP7A1	-2.36	-1.23	NA
DDO	-3.41	NA	NA
DGAT1	-1.4	-1.24	-1.76
DHRS4	-1.46	NA	-1.28
EBP	NA	-1.65	-1.45
ECHS1	-1.24	NA	-1.19
ENPEP	-1.59	NA	NA
EPHX2	-1.01	NA	NA
ETFB	NA	NA	-1.07
FAAH	NA	-1.16	-1.88
FAM213B	NA	-1.98	NA
FBP1	-1.76	NA	1.24
FBP2	NA	-2.56	-4.36
FITM1	NA	NA	-7.56
FITM2	NA	NA	-1.5
FMO1	-1.21	NA	NA
GAPDH	NA	-2.11	-2.47
GOT1	NA	NA	-1.38
GPD1	NA	NA	-3.16
GPI	NA	NA	-1.1
GPIHBP1	-2.61	NA	NA
GPX3	-2.06	NA	-1.71
GYS1	NA	NA	-1.57
GYS2	-2.95	NA	NA
HACL1	-1.03	NA	NA
HBB	-2.07	NA	1.65
HK2	NA	NA	-1.25
IDH3B	NA	NA	-1.02
IVD	-1.16	NA	-1.36
LEP	-3.09	-1.82	-3.75
LOC100736962	-2.21	NA	NA
LPIN1	-1.32	-1.38	-2.65
LPL	-2.66	-1.43	-2.28
MDH1	-1.17	NA	-1.37
MGST1	-2.54	NA	-1.88
NOS2	-1.61	NA	-1.3
OXCT1	-1.18	NA	-1.56
PC	-2.69	-1.21	-2.23
PCCB	-1.04	NA	NA
PCK1	-2.45	NA	NA
PDHB	-1.23	-1.56	-1.63
PFKFB1	NA	NA	-2.65
PFKM	NA	NA	-2.84
PGK1	NA	-1.08	-1.11
PGM1	NA	-2.71	-2.89
PLCD4	NA	-3.24	-3.91
PLIN1	-2.99	-1.18	-2.18
PM20D1	-1.45	NA	-1.33
PMVK	-1.05	NA	NA
PNPLA2	-1.27	NA	-1.51
PNPLA3	-2.01	-2.32	-4.29
PPARG	-2.13	-1.06	-1.95
PRKN	-1.76	NA	NA
PSPH	-1.84	NA	NA
RBP1	-1.18	NA	NA
SCD	-2.43	-2.12	-2.03
SDR16C5	-2.51	NA	NA
SLC2A4	-1.18	NA	NA
SOD1	NA	NA	-1.6
SOD3	NA	NA	-1.95
STAR	-4.23	-2.22	-2.09
TALDO1	-1.03	NA	-1.32
TET1	-1.23	NA	NA
THRSP	-2.63	-2.65	-2.46
	Upregulated/Downregulated
PLA2G2F	-1.36	1.81	1.35

## Sheet: Table S6
Source	Term name	Term ID	Adjusted p-value	Negative log10 of adjusted p-value	Term size	Query size	Intersection size	Intersections - Gene names
GO:MF	metal ion binding	GO:0046872	0.00096912	3.01362	274	166	18	PVALB,TNNT1,CASQ1,TNNT3,TNNC2,SNCA,SCD,SOD1,ENPEP,CDO1,TPD52,PLA2G4B,DSG1,IL1A,PLA2G2F,ACP5,CDA,ARG1
GO:MF	oxidoreductase activity	GO:0016491	0.00176452	2.75337	440	166	23	ALDH1L1,GPD1,AOX2,SCD,GAPDH,FAM213B,HBB,CBR2,DLAT,MSRB1,PDHB,SOD1,GPX4,CYP7A1,NDUFA4,CDO1,DHRS4,NQO1,HMOX1,DUOX1,SMOX,XDH,UOX
GO:MF	cation binding	GO:0043169	0.016931	1.77132	337	166	18	PVALB,TNNT1,CASQ1,TNNT3,TNNC2,SNCA,SCD,SOD1,ENPEP,CDO1,TPD52,PLA2G4B,DSG1,IL1A,PLA2G2F,ACP5,CDA,ARG1
GO:BP	circulatory system process	GO:0003013	4.57e-05	4.33987	95	181	13	TNNT1,MYH7,TNNT3,TNNI2,TPM1,CHGA,DMD,ENPEP,SGCD,F5,ADIPOQ,ADORA1,ID2
GO:BP	blood circulation	GO:0008015	0.000361422	3.44199	94	181	12	TNNT1,MYH7,TNNT3,TNNI2,TPM1,DMD,ENPEP,SGCD,F5,ADIPOQ,ADORA1,ID2
GO:BP	striated muscle cell development	GO:0055002	0.00297637	2.52631	44	181	8	TNNT1,MYH7,TNNT3,TMOD4,ACTA1,TPM1,DMD,SIX1
GO:BP	response to oxygen-containing compound	GO:1901700	0.00398602	2.39946	289	181	19	TPM1,LHCGR,RXRG,SLC2A4,SCD,LEP,SOD1,LPIN1,ADIPOQ,FOXO1,PPARG,TLR4,LPIN3,IL1A,CD180,IL23R,SLC11A1,LBP,CXCL8
GO:BP	skeletal muscle contraction	GO:0003009	0.00399917	2.39803	21	181	6	TNNT1,CASQ1,TNNT3,TNNC2,TNNI2,DMD
GO:BP	heart process	GO:0003015	0.00424555	2.37207	46	181	8	TNNT1,MYH7,TNNT3,TNNI2,TPM1,CHGA,DMD,SGCD
GO:BP	striated muscle contraction	GO:0006941	0.00424555	2.37207	46	181	8	TNNT1,MYH7,CASQ1,TNNT3,TNNC2,TNNI2,TPM1,DMD
GO:BP	muscle cell development	GO:0055001	0.00424555	2.37207	46	181	8	TNNT1,MYH7,TNNT3,TMOD4,ACTA1,TPM1,DMD,SIX1
GO:BP	muscle system process	GO:0003012	0.00551042	2.25882	100	181	11	TNNT1,MYH7,CASQ1,TNNT3,TNNC2,TNNI2,TMOD4,TPM1,TPM2,CHGA,DMD
GO:BP	musculoskeletal movement	GO:0050881	0.00721355	2.14185	23	181	6	TNNT1,CASQ1,TNNT3,TNNC2,TNNI2,DMD
GO:BP	multicellular organismal movement	GO:0050879	0.00721355	2.14185	23	181	6	TNNT1,CASQ1,TNNT3,TNNC2,TNNI2,DMD
GO:BP	muscle contraction	GO:0006936	0.00972531	2.0121	86	181	10	TNNT1,MYH7,CASQ1,TNNT3,TNNC2,TNNI2,TMOD4,TPM1,TPM2,DMD
GO:BP	striated muscle cell differentiation	GO:0051146	0.0171839	1.76488	55	181	8	TNNT1,MYH7,TNNT3,TMOD4,ACTA1,TPM1,DMD,SIX1
GO:BP	myofibril assembly	GO:0030239	0.0198873	1.70142	27	181	6	TNNT1,MYH7,TNNT3,TMOD4,ACTA1,TPM1
GO:BP	small molecule metabolic process	GO:0044281	0.0236727	1.62575	691	181	30	AMPD1,PLCD4,ACLY,PGM1,FBP2,AOX2,SCD,GAPDH,FAM213B,CBR2,ALDOC,EBP,PDHB,LPIN1,CIDEA,DGAT1,APOE,CYP7A1,PC,ADIPOQ,FAAH,CDO1,PGK1,PPARG,ADSL,PLBD1,LPIN3,XDH,CDA,ARG1
GO:BP	cardiac muscle contraction	GO:0060048	0.0249241	1.60338	28	181	6	TNNT1,MYH7,TNNT3,TNNI2,TPM1,DMD
GO:BP	lipid metabolic process	GO:0006629	0.0280838	1.55154	456	181	23	ACLY,THRSP,PNPLA3,STAR,SCD,FAM213B,AGPAT1,LEP,EBP,LPL,LPIN1,DGAT1,APOE,CYP7A1,ADIPOQ,PLIN1,FAAH,PPARG,PLA2G4B,ID2,LPIN3,PLA2G2F,SAA3
GO:BP	monocarboxylic acid metabolic process	GO:0032787	0.0313188	1.5042	192	181	14	ACLY,SCD,GAPDH,FAM213B,ALDOC,PDHB,LPIN1,CYP7A1,PC,ADIPOQ,FAAH,PGK1,PPARG,LPIN3
GO:BP	heart contraction	GO:0060047	0.041686	1.38001	45	181	7	TNNT1,MYH7,TNNT3,TNNI2,TPM1,DMD,SGCD
GO:CC	myofibril	GO:0030016	4.63e-07	6.33426	81	175	13	TNNT1,MYH7,MYOZ3,CASQ1,TNNT3,TNNC2,TNNI2,ABRA,TMOD4,ACTA1,PDLIM3,TPM1,DMD
GO:CC	contractile fiber	GO:0043292	8.56e-07	6.06743	85	175	13	TNNT1,MYH7,MYOZ3,CASQ1,TNNT3,TNNC2,TNNI2,ABRA,TMOD4,ACTA1,PDLIM3,TPM1,DMD
GO:CC	sarcomere	GO:0030017	1.77e-06	5.75271	74	175	12	TNNT1,MYH7,MYOZ3,CASQ1,TNNT3,TNNC2,TNNI2,ABRA,TMOD4,ACTA1,PDLIM3,DMD
GO:CC	striated muscle thin filament	GO:0005865	0.000258669	3.58726	20	175	6	TNNT1,TNNT3,TNNC2,TNNI2,TMOD4,ACTA1
GO:CC	myofilament	GO:0036379	0.000356739	3.44765	21	175	6	TNNT1,TNNT3,TNNC2,TNNI2,TMOD4,ACTA1
GO:CC	troponin complex	GO:0005861	0.00312192	2.50558	9	175	4	TNNT1,TNNT3,TNNC2,TNNI2
GO:CC	actin cytoskeleton	GO:0015629	0.0104862	1.97938	191	175	13	TNNT1,MYH7,MYOZ3,TNNT3,TNNC2,TNNI2,TMOD4,ACTA1,PDLIM3,TPM1,TPM2,MSRB1,CLIC5
GO:CC	extracellular region	GO:0005576	0.0116444	1.93388	888	175	33	SNCA,CHGA,FRZB,LEP,FST,PON3,CKB,MFAP5,PON1,SERPINE1,EGFL8,LPL,MGP,SOD1,APOE,ADIPOQ,TNFAIP6,C4A,HPSE,LGALS4,PLAU,CLU,IL1A,CD180,MMP9,CPA1,SAA3,ACAN,XDH,SFRP2,LBP,SPP1,CXCL8
GO:CC	extracellular space	GO:0005615	0.0380066	1.42014	743	175	28	SNCA,CHGA,FRZB,LEP,FST,PON3,CKB,PON1,SERPINE1,LPL,SOD1,APOE,ADIPOQ,TNFAIP6,C4A,LGALS4,PLAU,CLU,IL1A,CD180,MMP9,CPA1,SAA3,XDH,SFRP2,LBP,SPP1,CXCL8

## Sheet: Table S7
Gene Name	log2 Fold Change
	3 days	7 days		*in light orange are marked genes which were differentially expressed at 3 and 7 days of TE
	Upregulated
KCNE3	NA	1.25
FOS	NA	2.18
ID2	1.22	1.28
	Downregulated
ACTA1	-3.86	-5.33
ACTC1	NA	-5.04
ACTN2	NA	-9.76
ADIPOQ	-1.19	-1.97
ADORA1	-1.01	-2.03
ADRA1A	NA	-1.71
CAPN3	NA	-3.31
CASQ1	-5.92	-8.59
CAV2	NA	-1.1
CHGA	-3.13	-2.81
CSRP3	NA	-6.12
DMD	-1.35	-2.59
ENPEP	-1.34	NA
F5	-1.31	-1.53
MYF6	NA	-8.41
MYH7	-7	-8.67
NOS2	NA	-1.3
NRAP	NA	-4.3
PDLIM3	NA	-3.84
PGR	NA	-4.61
POPDC2	NA	-3.09
SGCD	-1.33	-1.64
SIX1	-1.31	-1.28
SRPK3	NA	-5.57
TCAP	NA	-7.56
TMOD4	-4.24	-5.42
TNNC1	NA	-8.67
TNNC2	-4.85	-8.74
TNNI1	NA	-7.67
TNNI2	-4.64	-7.78
TNNT1	-8.04	-8.61
TNNT3	-4.98	-9.12
TPM1	-3.54	-4.67
TPM2	-3.17	-3.38

## Sheet: Table S8
Source	Term name	Term ID	Adjusted p-value	Negative log10 of adjusted p-value	Term size	Query size	Intersection size	Intersections - Gene names
GO:MF	oxidoreductase activity	GO:0016491	2.86017e-06	5.54361	440	212	32	GPD1,ALDH1L1,GAPDH,SCD,SOD3,CYP2B22,MSRB1,PRDX3,DLAT,GPX3,AOX1,PDHB,SOD1,GPX4,CDO1,MDH1,IVD,MGST3,NOS2,DHRS4,NDUFA4,BCKDHB,POR,ACOX1,ETFB,ALDH5A1,IDH3B,HMOX1,GP91-PHOX,DUOX2,HBB,XDH
GO:MF	titin binding	GO:0031432	0.000816292	3.08815	5	212	4	ACTN2,TCAP,ANKRD1,CAPN3
GO:MF	metal ion binding	GO:0046872	0.00968073	2.01409	274	212	19	PVALB,TNNT3,TNNC2,TNNC1,TNNT1,CASQ1,ITGB1BP2,CAPN3,SCD,SOD3,SOD1,CDO1,AIF1,FBP1,CALML4,PLA2G2F,SELL,ACP5,IL1A
GO:MF	cation binding	GO:0043169	0.0172402	1.76346	337	212	21	PVALB,TNNT3,TNNC2,TNNC1,TNNT1,CASQ1,ITGB1BP2,CAPN3,PFKM,SCD,SOD3,SOD1,CDO1,AIF1,FBP1,PLTP,CALML4,PLA2G2F,SELL,ACP5,IL1A
GO:MF	cytoskeletal protein binding	GO:0008092	0.0262267	1.58126	401	212	23	MYOZ3,MYH4,ACTN2,TNNT3,TNNC2,TNNC1,TNNT1,TCAP,ANKRD1,CSRP3,TMOD4,ACTC1,TPM1,NRAP,PDLIM3,TPM2,CAPN3,GAPDH,MSRB1,CFL2,AIF1,MX1,PSTPIP1
GO:MF	phosphotransferase activity, nitrogenous group as acceptor	GO:0016775	0.0290454	1.53692	4	212	3	CKMT2,CKM,CKB
GO:MF	creatine kinase activity	GO:0004111	0.0290454	1.53692	4	212	3	CKMT2,CKM,CKB
GO:MF	ion binding	GO:0043167	0.0488287	1.31132	749	212	34	ACTN2,PVALB,TNNT3,TNNC2,TNNC1,TNNT1,CASQ1,ITGB1BP2,CAPN3,POPDC2,PFKM,FABP4,SCD,SOD3,PPARG,AOX1,SOD1,CDO1,DAPK2,NOS2,POR,PGK1,ACOX1,HSPA1L,AIF1,FBP1,PLTP,CALML4,PLA2G2F,XDH,SELL,ACP5,IL1A,GAP43
GO:BP	striated muscle cell development	GO:0055002	8.0643e-11	10.0934	44	230	15	ACTN2,TNNT3,MYH7,TNNT1,MYF6,TCAP,CSRP3,TMOD4,ACTA1,TPM1,NRAP,CAPN3,DMD,SIX1,CAV2
GO:BP	muscle cell development	GO:0055001	1.72149e-10	9.7641	46	230	15	ACTN2,TNNT3,MYH7,TNNT1,MYF6,TCAP,CSRP3,TMOD4,ACTA1,TPM1,NRAP,CAPN3,DMD,SIX1,CAV2
GO:BP	striated muscle cell differentiation	GO:0051146	1.86777e-10	9.72868	55	230	16	ACTN2,TNNT3,MYH7,TNNT1,MYF6,TCAP,CSRP3,TMOD4,ACTA1,TPM1,NRAP,CAPN3,POPDC2,DMD,SIX1,CAV2
GO:BP	circulatory system process	GO:0003013	1.36934e-09	8.86349	95	230	19	TNNT3,MYH7,TNNT1,TNNI2,TNNI1,TCAP,CSRP3,ACTC1,TPM1,CHGA,DMD,ADORA1,ADIPOQ,ADRA1A,SGCD,F5,NOS2,KCNE3,ID2
GO:BP	muscle contraction	GO:0006936	2.51403e-09	8.59963	86	230	18	ACTN2,TNNT3,TNNC2,MYH7,TNNC1,TNNT1,CASQ1,TNNI2,TNNI1,TCAP,CSRP3,TMOD4,TPM1,PGR,TPM2,DMD,ADRA1A,KCNE3
GO:BP	muscle system process	GO:0003012	3.6254e-09	8.44064	100	230	19	ACTN2,TNNT3,TNNC2,MYH7,TNNC1,TNNT1,CASQ1,TNNI2,TNNI1,TCAP,CSRP3,TMOD4,TPM1,PGR,TPM2,CHGA,DMD,ADRA1A,KCNE3
GO:BP	muscle structure development	GO:0061061	9.05669e-09	8.04303	105	230	19	ACTN2,TNNT3,MYH7,TNNT1,MYF6,TCAP,CSRP3,SRPK3,TMOD4,ACTA1,TPM1,NRAP,PDLIM3,CAPN3,POPDC2,DMD,SIX1,CAV2,FOS
GO:BP	muscle cell differentiation	GO:0042692	1.13814e-08	7.9438	70	230	16	ACTN2,TNNT3,MYH7,TNNT1,MYF6,TCAP,CSRP3,TMOD4,ACTA1,TPM1,NRAP,CAPN3,POPDC2,DMD,SIX1,CAV2
GO:BP	blood circulation	GO:0008015	1.25591e-08	7.90104	94	230	18	TNNT3,MYH7,TNNT1,TNNI2,TNNI1,TCAP,CSRP3,ACTC1,TPM1,DMD,ADORA1,ADIPOQ,ADRA1A,SGCD,F5,NOS2,KCNE3,ID2
GO:BP	myofibril assembly	GO:0030239	2.42973e-08	7.61444	27	230	11	ACTN2,TNNT3,MYH7,TNNT1,TCAP,CSRP3,TMOD4,ACTA1,TPM1,NRAP,CAPN3
GO:BP	striated muscle contraction	GO:0006941	6.6654e-08	7.17617	46	230	13	TNNT3,TNNC2,MYH7,TNNC1,TNNT1,CASQ1,TNNI2,TNNI1,TCAP,CSRP3,TPM1,DMD,KCNE3
GO:BP	heart process	GO:0003015	6.6654e-08	7.17617	46	230	13	TNNT3,MYH7,TNNT1,TNNI2,TNNI1,TCAP,CSRP3,ACTC1,TPM1,CHGA,DMD,SGCD,KCNE3
GO:BP	muscle tissue development	GO:0060537	1.17924e-07	6.9284	69	230	15	ACTN2,MYH7,MYF6,TCAP,CSRP3,SRPK3,ACTA1,TPM1,NRAP,POPDC2,DMD,SGCD,SIX1,CAV2,FOS
GO:BP	oxidation-reduction process	GO:0055114	1.32048e-07	6.87927	219	230	25	LEP,GPD1,PGM1,PFKM,ADIPOQ,CYP2B22,MGST1,GYS1,ACO2,MDH1,IVD,TALDO1,DHRS4,ACAA2,CYCS,ECHS1,CS,ACOX1,ETFB,IDH3B,COX10,HMOX1,PTGES,GP91-PHOX,DUOX2
GO:BP	carboxylic acid metabolic process	GO:0019752	2.42759e-07	6.61482	364	230	32	AGXT2,ACLY,PFKM,LPIN1,GAPDH,PC,ALDOC,SCD,ADIPOQ,PPARG,CYP2B22,FAAH,PDHB,CDO1,GOT1,MDH1,IVD,PM20D1,NOS2,HK2,ACAA2,ECHS1,BCKDHB,PGK1,GPI,ACOX1,ETFB,IDH3B,PTGES,FBP1,SHAS2,HAS1
GO:BP	monocarboxylic acid metabolic process	GO:0032787	3.087e-07	6.51046	192	230	23	AGXT2,ACLY,PFKM,LPIN1,GAPDH,PC,ALDOC,SCD,ADIPOQ,PPARG,CYP2B22,FAAH,PDHB,IVD,HK2,ACAA2,ECHS1,PGK1,GPI,ACOX1,ETFB,PTGES,FBP1
GO:BP	cellular component assembly involved in morphogenesis	GO:0010927	4.61012e-07	6.33629	34	230	11	ACTN2,TNNT3,MYH7,TNNT1,TCAP,CSRP3,TMOD4,ACTA1,TPM1,NRAP,CAPN3
GO:BP	oxoacid metabolic process	GO:0043436	6.88604e-07	6.16203	379	230	32	AGXT2,ACLY,PFKM,LPIN1,GAPDH,PC,ALDOC,SCD,ADIPOQ,PPARG,CYP2B22,FAAH,PDHB,CDO1,GOT1,MDH1,IVD,PM20D1,NOS2,HK2,ACAA2,ECHS1,BCKDHB,PGK1,GPI,ACOX1,ETFB,IDH3B,PTGES,FBP1,SHAS2,HAS1
GO:BP	small molecule metabolic process	GO:0044281	6.9046e-07	6.16086	691	230	45	AMPD1,FBP2,AGXT2,PLCD4,ACLY,PGM1,PFKM,LPIN1,GAPDH,PC,ALDOC,SCD,CIDEA,ADIPOQ,PPARG,CYP2B22,FAAH,DGAT1,AOX1,PDHB,OXCT1,CDO1,APOE,EBP,GOT1,MDH1,IVD,PM20D1,NOS2,HK2,ACAA2,ECHS1,BCKDHB,PGK1,GPI,ACOX1,ETFB,IDH3B,ADSL,INPP1,PTGES,FBP1,SHAS2,XDH,HAS1
GO:BP	striated muscle tissue development	GO:0014706	7.58213e-07	6.12021	66	230	14	ACTN2,MYH7,MYF6,TCAP,SRPK3,ACTA1,TPM1,NRAP,POPDC2,DMD,SGCD,SIX1,CAV2,FOS
GO:BP	heart contraction	GO:0060047	8.43756e-07	6.07378	45	230	12	TNNT3,MYH7,TNNT1,TNNI2,TNNI1,TCAP,CSRP3,ACTC1,TPM1,DMD,SGCD,KCNE3
GO:BP	organic acid metabolic process	GO:0006082	9.00745e-07	6.0454	383	230	32	AGXT2,ACLY,PFKM,LPIN1,GAPDH,PC,ALDOC,SCD,ADIPOQ,PPARG,CYP2B22,FAAH,PDHB,CDO1,GOT1,MDH1,IVD,PM20D1,NOS2,HK2,ACAA2,ECHS1,BCKDHB,PGK1,GPI,ACOX1,ETFB,IDH3B,PTGES,FBP1,SHAS2,HAS1
GO:BP	cardiac muscle contraction	GO:0060048	1.04187e-06	5.98218	28	230	10	TNNT3,MYH7,TNNT1,TNNI2,TNNI1,TCAP,CSRP3,TPM1,DMD,KCNE3
GO:BP	skeletal muscle contraction	GO:0003009	1.16801e-06	5.93255	21	230	9	TNNT3,TNNC2,TNNC1,TNNT1,CASQ1,TNNI2,TNNI1,TCAP,DMD
GO:BP	musculoskeletal movement	GO:0050881	3.11647e-06	5.50634	23	230	9	TNNT3,TNNC2,TNNC1,TNNT1,CASQ1,TNNI2,TNNI1,TCAP,DMD
GO:BP	multicellular organismal movement	GO:0050879	3.11647e-06	5.50634	23	230	9	TNNT3,TNNC2,TNNC1,TNNT1,CASQ1,TNNI2,TNNI1,TCAP,DMD
GO:BP	generation of precursor metabolites and energy	GO:0006091	4.25049e-06	5.37156	148	230	19	LEP,PGM1,PFKM,GAPDH,COX7A1,ALDOC,GYS1,OXCT1,ACO2,MDH1,TALDO1,HK2,CYCS,CS,PGK1,GPI,IDH3B,COX10,FBP1
GO:BP	small molecule catabolic process	GO:0044282	2.78641e-05	4.55495	148	230	18	AGXT2,PGM1,PFKM,LPIN1,CIDEA,ADIPOQ,FAAH,OXCT1,CDO1,APOE,IVD,NOS2,ACAA2,ECHS1,BCKDHB,ACOX1,ETFB,INPP1
GO:BP	sarcomere organization	GO:0045214	5.35708e-05	4.27107	15	230	7	ACTN2,TNNT3,MYH7,TNNT1,CSRP3,TPM1,CAPN3
GO:BP	muscle organ development	GO:0007517	5.39253e-05	4.26821	51	230	11	MYH7,MYF6,TCAP,SRPK3,ACTA1,TPM1,POPDC2,DMD,SIX1,CAV2,FOS
GO:BP	carbohydrate metabolic process	GO:0005975	0.000141141	3.85035	164	230	18	FBP2,PGM1,PFKM,GAPDH,PC,ALDOC,CIDEA,ADIPOQ,GYS1,GOT1,HK2,CS,PGK1,GPI,INPP1,FBP1,SHAS2,HAS1
GO:BP	pyruvate metabolic process	GO:0006090	0.000159562	3.79707	34	230	9	PFKM,GAPDH,PC,ALDOC,PDHB,HK2,PGK1,GPI,FBP1
GO:BP	muscle fiber development	GO:0048747	0.000170946	3.76714	25	230	8	MYH7,MYF6,TCAP,ACTA1,NRAP,DMD,SIX1,CAV2
GO:BP	response to oxygen-containing compound	GO:1901700	0.000194921	3.71014	289	230	24	ACTN2,TPM1,LEP,LPIN1,SLC2A4,RXRG,LHCGR,SCD,ADIPOQ,SOD3,PPARG,GHR,SOD1,NOS2,CAV2,TGFB3,CD14,CD180,SELL,CASP1,IL1A,FOS,IL23R,CXCL2
GO:BP	organophosphate metabolic process	GO:0019637	0.000230551	3.63723	383	230	28	CKMT2,CKM,FITM1,AMPD1,FBP2,PLCD4,GPD1,ACLY,PFKM,PFKFB1,AGPAT1,GAPDH,ALDOC,CIDEA,DGAT1,CKB,PDHB,FITM2,TALDO1,NOS2,HK2,PGK1,GPI,ADSL,INPP1,FBP1,PLA2G2F,SOCS3
GO:BP	carbohydrate biosynthetic process	GO:0016051	0.000543648	3.26468	63	230	11	FBP2,PGM1,PC,ADIPOQ,GYS1,GOT1,PGK1,GPI,FBP1,SHAS2,HAS1
GO:BP	skeletal muscle organ development	GO:0060538	0.000625313	3.2039	29	230	8	MYF6,SRPK3,ACTA1,POPDC2,DMD,SIX1,CAV2,FOS
GO:BP	skeletal muscle tissue development	GO:0007519	0.000625313	3.2039	29	230	8	MYF6,SRPK3,ACTA1,POPDC2,DMD,SIX1,CAV2,FOS
GO:BP	actomyosin structure organization	GO:0031032	0.000758125	3.12026	65	230	11	ACTN2,TNNT3,MYH7,TNNT1,TCAP,CSRP3,TMOD4,ACTA1,TPM1,NRAP,CAPN3
GO:BP	lipid metabolic process	GO:0006629	0.000783995	3.10569	456	230	30	FITM1,PNPLA3,LEP,ACLY,LPIN1,AGPAT1,THRSP,LPL,PLIN1,STAR,SCD,ADIPOQ,PPARG,CYP2B22,FAAH,DGAT1,APOE,PNPLA2,FITM2,EBP,IVD,PM20D1,ACAA2,ECHS1,ACOX1,ETFB,PTGES,ID2,PLA2G2F,SOCS3
GO:BP	ATP generation from ADP	GO:0006757	0.00327188	2.4852	25	230	7	PFKM,GAPDH,ALDOC,HK2,PGK1,GPI,FBP1
GO:BP	purine ribonucleoside diphosphate metabolic process	GO:0009179	0.00327188	2.4852	25	230	7	PFKM,GAPDH,ALDOC,HK2,PGK1,GPI,FBP1
GO:BP	purine nucleoside diphosphate metabolic process	GO:0009135	0.00327188	2.4852	25	230	7	PFKM,GAPDH,ALDOC,HK2,PGK1,GPI,FBP1
GO:BP	glycolytic process	GO:0006096	0.00327188	2.4852	25	230	7	PFKM,GAPDH,ALDOC,HK2,PGK1,GPI,FBP1
GO:BP	ADP metabolic process	GO:0046031	0.00327188	2.4852	25	230	7	PFKM,GAPDH,ALDOC,HK2,PGK1,GPI,FBP1
GO:BP	ribonucleoside diphosphate metabolic process	GO:0009185	0.00438817	2.35772	26	230	7	PFKM,GAPDH,ALDOC,HK2,PGK1,GPI,FBP1
GO:BP	lipid catabolic process	GO:0016042	0.00507408	2.29464	111	230	13	PNPLA3,LPIN1,LPL,PLIN1,ADIPOQ,FAAH,APOE,PNPLA2,IVD,ACAA2,ECHS1,ACOX1,ETFB
GO:BP	hexose biosynthetic process	GO:0019319	0.00893681	2.04882	19	230	6	FBP2,PC,ADIPOQ,PGK1,GPI,FBP1
GO:BP	gluconeogenesis	GO:0006094	0.00893681	2.04882	19	230	6	FBP2,PC,ADIPOQ,PGK1,GPI,FBP1
GO:BP	response to chemical	GO:0042221	0.0106523	1.97256	1112	230	50	ACTN2,MYOT,TPM1,IFN-ALPHA-9,LEP,CCR7,CAPN3,CHGA,LPIN1,SLC2A4,RXRG,LHCGR,RAMP1,TSHR,SCD,ADIPOQ,SOD3,PPARG,CYP2B22,PON3,PON1,PRDX3,ADIPOR2,GHR,SOD1,FST,NOS2,SREBF1,BCKDHB,POR,CAV2,CCL24,HSPA1L,TGFB3,CD14,HMOX1,FBP1,CCL14,CD180,MX1,SELL,CASP1,CCR1,IL1A,FOS,CCL2,IL23R,HAS1,CXCL2,GAP43
GO:BP	monocarboxylic acid catabolic process	GO:0072329	0.0107354	1.96918	54	230	9	AGXT2,LPIN1,ADIPOQ,FAAH,IVD,ACAA2,ECHS1,ACOX1,ETFB
GO:BP	glucose metabolic process	GO:0006006	0.0109062	1.96233	41	230	8	FBP2,PGM1,PFKM,PC,ADIPOQ,PGK1,GPI,FBP1
GO:BP	nucleoside diphosphate phosphorylation	GO:0006165	0.0125318	1.90199	30	230	7	PFKM,GAPDH,ALDOC,HK2,PGK1,GPI,FBP1
GO:BP	purine-containing compound metabolic process	GO:0072521	0.0139223	1.85629	160	230	15	AMPD1,ACLY,PFKM,GAPDH,ALDOC,DGAT1,AOX1,PDHB,NOS2,HK2,PGK1,GPI,ADSL,FBP1,XDH
GO:BP	nucleotide phosphorylation	GO:0046939	0.0158651	1.79956	31	230	7	PFKM,GAPDH,ALDOC,HK2,PGK1,GPI,FBP1
GO:BP	fatty acid metabolic process	GO:0006631	0.0161639	1.79145	123	230	13	ACLY,LPIN1,SCD,ADIPOQ,PPARG,CYP2B22,FAAH,IVD,ACAA2,ECHS1,ACOX1,ETFB,PTGES
GO:BP	organic acid catabolic process	GO:0016054	0.0181649	1.74077	106	230	12	AGXT2,LPIN1,ADIPOQ,FAAH,CDO1,IVD,NOS2,ACAA2,ECHS1,BCKDHB,ACOX1,ETFB
GO:BP	carboxylic acid catabolic process	GO:0046395	0.0181649	1.74077	106	230	12	AGXT2,LPIN1,ADIPOQ,FAAH,CDO1,IVD,NOS2,ACAA2,ECHS1,BCKDHB,ACOX1,ETFB
GO:BP	nucleoside diphosphate metabolic process	GO:0009132	0.0199036	1.70107	32	230	7	PFKM,GAPDH,ALDOC,HK2,PGK1,GPI,FBP1
GO:BP	fatty acid catabolic process	GO:0009062	0.0226849	1.64426	45	230	8	LPIN1,ADIPOQ,FAAH,IVD,ACAA2,ECHS1,ACOX1,ETFB
GO:BP	monosaccharide biosynthetic process	GO:0046364	0.0307219	1.51255	23	230	6	FBP2,PC,ADIPOQ,PGK1,GPI,FBP1
GO:BP	myotube cell development	GO:0014904	0.0310967	1.50729	14	230	5	MYF6,ACTA1,DMD,SIX1,CAV2
GO:BP	cellular carbohydrate biosynthetic process	GO:0034637	0.0374416	1.42665	35	230	7	FBP2,PGM1,GYS1,GOT1,FBP1,SHAS2,HAS1
GO:BP	reactive oxygen species metabolic process	GO:0072593	0.039743	1.40074	63	230	9	AGXT2,SOD3,GPX3,SOD1,NOS2,GP91-PHOX,NCF2,DUOX2,HBB
GO:BP	regulation of muscle contraction	GO:0006937	0.0455563	1.34145	36	230	7	TNNC2,TNNC1,TNNT1,CASQ1,PGR,DMD,ADRA1A
GO:BP	response to external stimulus	GO:0009605	0.0462878	1.33453	614	230	32	MYOT,TCAP,LEP,CCR7,CAPN3,PRKAA2,CHGA,DMD,PGLYRP2,ADIPOQ,PPARG,MSRB1,NOS2,SYK,BCKDHB,CCL24,CD14,ID2,CCL14,CD180,MX1,SELL,CASP1,CCR1,IL1A,PLAU,VSIG4,FOS,CCL2,IL23R,CXCL2,GAP43
GO:CC	myofibril	GO:0030016	8.26347e-17	16.0828	81	227	23	MYOZ3,SMPX,ACTN2,TNNT3,ABRA,TNNC2,MYH7,TNNC1,TNNT1,CASQ1,TNNI2,TNNI1,TCAP,DES,CSRP3,TMOD4,ACTA1,ACTC1,TPM1,ITGB1BP2,NRAP,PDLIM3,DMD
GO:CC	sarcomere	GO:0030017	1.68097e-16	15.7744	74	227	22	MYOZ3,SMPX,ACTN2,TNNT3,ABRA,TNNC2,MYH7,TNNC1,TNNT1,CASQ1,TNNI2,TNNI1,TCAP,DES,CSRP3,TMOD4,ACTA1,ACTC1,ITGB1BP2,NRAP,PDLIM3,DMD
GO:CC	contractile fiber	GO:0043292	2.76322e-16	15.5586	85	227	23	MYOZ3,SMPX,ACTN2,TNNT3,ABRA,TNNC2,MYH7,TNNC1,TNNT1,CASQ1,TNNI2,TNNI1,TCAP,DES,CSRP3,TMOD4,ACTA1,ACTC1,TPM1,ITGB1BP2,NRAP,PDLIM3,DMD
GO:CC	Z disc	GO:0030018	9.82201e-07	6.0078	44	227	11	MYOZ3,ACTN2,MYH7,CASQ1,TCAP,DES,CSRP3,ITGB1BP2,NRAP,PDLIM3,DMD
GO:CC	sarcolemma	GO:0042383	1.62737e-06	5.78851	27	227	9	CAV3,DES,CACNG1,POPDC2,DMD,RTN2,SGCD,CACNA2D1,CAV2
GO:CC	supramolecular fiber	GO:0099512	1.89842e-06	5.72161	278	227	25	MYOZ3,SMPX,ACTN2,TNNT3,ABRA,TNNC2,MYH7,TNNC1,TNNT1,CASQ1,TNNI2,TNNI1,TCAP,DES,CSRP3,TMOD4,ACTA1,ACTC1,TPM1,ITGB1BP2,NRAP,PDLIM3,TPM2,DMD,AIF1
GO:CC	striated muscle thin filament	GO:0005865	2.19106e-06	5.65935	20	227	8	TNNT3,TNNC2,TNNC1,TNNT1,TNNI2,TNNI1,TMOD4,ACTA1
GO:CC	supramolecular polymer	GO:0099081	2.36257e-06	5.62662	281	227	25	MYOZ3,SMPX,ACTN2,TNNT3,ABRA,TNNC2,MYH7,TNNC1,TNNT1,CASQ1,TNNI2,TNNI1,TCAP,DES,CSRP3,TMOD4,ACTA1,ACTC1,TPM1,ITGB1BP2,NRAP,PDLIM3,TPM2,DMD,AIF1
GO:CC	I band	GO:0031674	2.66464e-06	5.57436	48	227	11	MYOZ3,ACTN2,MYH7,CASQ1,TCAP,DES,CSRP3,ITGB1BP2,NRAP,PDLIM3,DMD
GO:CC	troponin complex	GO:0005861	3.38987e-06	5.46982	9	227	6	TNNT3,TNNC2,TNNC1,TNNT1,TNNI2,TNNI1
GO:CC	myofilament	GO:0036379	3.4684e-06	5.45987	21	227	8	TNNT3,TNNC2,TNNC1,TNNT1,TNNI2,TNNI1,TMOD4,ACTA1
GO:CC	supramolecular complex	GO:0099080	0.000500777	3.30036	396	227	26	MYOZ3,SMPX,ACTN2,TNNT3,ABRA,TNNC2,MYH7,TNNC1,TNNT1,CASQ1,TNNI2,TNNI1,TCAP,DES,CSRP3,TMOD4,ACTA1,ACTC1,TPM1,ITGB1BP2,NRAP,PDLIM3,TPM2,DMD,STAR,AIF1
GO:CC	actin cytoskeleton	GO:0015629	0.000637112	3.19578	191	227	17	MYOZ3,TNNT3,TNNC2,MYH7,TNNC1,TNNT1,TNNI2,TNNI1,TMOD4,ACTA1,ACTC1,TPM1,PDLIM3,TPM2,CLIC5,MSRB1,AIF1
GO:CC	cytoplasm	GO:0005737	0.00328181	2.48389	4531	227	138	MYOZ3,CKMT2,SMPX,ACTN2,ATP2A1,PVALB,TNNT3,ABRA,TNNC2,MYH7,TNNC1,TNNT1,CASQ1,SLN,TNNI2,TNNI1,TCAP,UNC45B,AMPD1,DES,ANKRD1,CSRP3,SRPK3,TMOD4,ACTA1,ACTC1,TPM1,FBP2,ITGB1BP2,NRAP,PNPLA3,PDLIM3,CAPN3,GPD1,RBM38,PRKAA2,ACLY,PGM1,PFKM,CHGA,PFKFB1,LPIN1,AGPAT1,DMD,RTN2,FRZB,GAPDH,THRSP,LGALS12,ADIG,PHKG1,COX7A1,PC,ALDOC,PLIN1,FABP4,STAR,SCD,ADIPOQ,CYP2B22,GADD45G,MGST1,G0S2,PRDX3,DLAT,AOX1,CRAT,MPC1,PDHB…
